# Supplementary material for: Impact of negative attitudes and information-seeking behavior of adults with type 2 diabetes on treatment in Japan
Source: Front Public Health. 2025 Sep 18;13:1645281. doi: 10.3389/fpubh.2025.1645281 (PMC12488682; doi:10.3389/fpubh.2025.1645281)
Supplement: Supplementary Table S1 — Questionnaire. *Abbreviations of each question are indicated in parentheses. The abbreviations are used in other tables and a figure in this study. [file Data_Sheet_1.xlsx]

## Sheet: S1 Table
	S1 Table. Questionnaire.
	1. I want to know about diabetic complications. (Want to know about diabetic complications; motivation)*
	2. I would like to read documentation, such as leaflets and booklets, about diabetic complications. (Want to read documentation about complications; motivation)
	3. There might be a possibility of me developing complications because of my diabetes. (Possibility of developing complications; comprehension)
	4. I gather information about my illness. (Information-seeking behavior)
	5. I'm scared to talk to my doctor. (Scared)
	6. I feel down when talking to my doctor. (Feel down)
	7. I feel better that my doctor listens to me. (Feel better that doctor listens)
	8. It’s my fault that things go wrong. (Things going wrong are my fault)
	9. I’m able to focus on work or study even though I’m thinking about my diabetes. (Can focus on work or study)
	10. I feel anxious when I think about my diabetes. (Anxiety about diabetes)
	11. I’m able to sleep even though I’m thinking about my diabetes. (Can sleep well)
	12. I feel it's undignified to ask others for help. (Undignified to ask others for help)
	13. When I visit my doctor, I would like them to listen to me about a topic that has nothing to do with diabetes and/or its treatment. (Desire to discuss matters unrelated to DM)
	14. I sometimes ask people, other than the health providers at my regular hospital, to listen to my story of diabetes and its treatment. (Asking people other than my regular health providers to listen to my stories)
	15. I'm concerned about how I appear to others. (Concerned about how I appear to others)
	16. I thought, “I will do my best to comply with the treatment” at the time of diagnosis. (Do my best to comply with the treatment)
	17. I thought, “I knew it!” at the time of diagnosis. (I knew it)
	18. I felt uneasy about the future at the time of diagnosis. (Uneasy about the future)
	*Abbreviations of each question are indicated in parentheses. The abbreviations are used in other tables and a figure in this study.

## Sheet: S2 Table 
	S2 Table. Correlation coefficients between each question and HbA1c level.
	Spearman's rank correlation test	Information-seeking behavior	Want to know about diabetic complications	Want to read documentation about complications	Possibility of developing complications	Asking people other than my regular health providers to listen to my stories	Concerned about how I appear to others	Undignified to ask others for help	Desire to discuss matters unrelated to DM	Anxiety about diabetes	Things going wrong are my fault	Can focus on work or study	Can sleep well	Do my best to comply with the treatment	Uneasy about the future	I knew it	Feel down	Scared	Feel better that doctor listens
	Want to know about diabetic complications	0.157281	--
	Want to read documentation about complications	.407**	.648**	--
	Possibility of developing complications	0.0975178	0.152069	0.0678208	--
	Asking people other than my regular health providers to listen to my stories	.220*	0.137535	0.174388	0.0514874	--
	Concerned about how I appear to others	.241*	.312**	.235*	0.0578616	0.0182011	--
	Undignified to ask others for help	.217*	-0.12643	0.128744	-.328**	0.0774846	0.0359129	--
	Desire to discuss matters unrelated to DM	.237*	0.064002	0.0525646	-0.0525335	.226*	0.179759	.249*	--
	Anxiety about diabetes	0.00307692	0.0243214	0.057876	-0.219275	-0.011595	.268*	.215*	0.17823	--
	Things going wrong are my fault	.227*	0.0830592	.223*	-0.0949024	-0.050637	.249*	0.193412	.295**	.232*	--
	Can focus on work or study	-0.101025	-0.108108	0	-0.0932505	-0.0594858	-0.177873	-0.0888607	-.330**	-0.20529	-.284**	--
	Can sleep well	0.0691324	-0.0270666	0.0547778	.249*	0.0122987	-0.141117	-0.166488	-.340**	-.225*	-0.108967	.256*	--
	Do my best to comply with the treatment	0.0576909	0.0932024	0.0871843	-0.162507	.226*	0.192894	0.1108	0.15162	0.155839	0.0929761	-0.0479989	-0.100931	--
	Uneasy about the future	-0.09919	0.0328798	0.0148899	-0.213621	-0.11088	0	.248*	0.0214977	.340**	0.0357101	-.253*	-0.197724	.320**	--
	I knew it	0.108653	.215*	0.134654	0.192379	-0.0656154	0.0668294	0.0480055	-0.0289003	0.169789	0.152239	-0.0392661	0.0350823	0.212766	.264*	--
	Feel down	-0.0179461	-0.163353	-0.0158544	-0.0815588	-0.0432238	-0.0882814	0.202335	-0.0805028	0.179736	0.212278	-0.187401	-.224*	0.119523	.275*	0.183959	--
	Scared	-0.0785674	0.0198531	-0.151695	0.015003	0.0946164	0.0402456	0.163646	-0.133826	.223*	-0.0279465	-.248*	-0.0685962	0.0685994	0.202492	0.104605	.431**	--
	Feel better that doctor listens	.259*	-0.0725476	0.0847	0.112086	0.0251636	.215*	0.124398	0.153897	-0.126173	0.0413466	-0.0797056	-0.0855373	-0.102494	-0.171117	0.00518615	-0.0417029	-.228*	--
	HbA1c level	-0.1513	-0.0641884	-0.0951466	0.143212	0.0881665	-0.135945	-0.0586951	-0.0686451	-0.0431356	0.0593666	-.324**	-0.062206	-0.0507057	0.140393	-0.00650369	.229*	.232*	-0.0266291
	**. The correlation coefficient is significant (two-tailed) at the 1% level.
	*. The correlation coefficient is significant (two-tailed) at the 1% level.

## Sheet: S3 Table
	S3 Table. Relationship between attributive variables and patient's attitudes
	Group I) Tendency of patient's information seeking
	Dependent variables	Want to know about diabetic complications		Want to read documentation about complications		Possibility of developing complications		Information-seeking behavior
	Independent variables	p value	Adjusted odds ratio (95% CI)	p value	Adjusted odds ratio (95% CI)	p value	Adjusted odds ratio (95% CI)	p value	Adjusted odds ratio (95% CI)
	Sex	0.42	0.40 (0.04-3.82)	0.17	0.20 (0.02-1.96)	n.a		0.18	0.34 (0.07-1.63)
	Age	0.47	0.75 (0.35-1.62)	0.37	0.73 (0.36-1.47)	0.15	0.36 (0.09-1.47)	0.49	1.22 (0.70-2.12)
	Household income	0.12	2.02 (0.83-4.92)	0.12	1.62 (0.89-2.94)	0.6	1.30 (0.49-3.42)	0.23	1.28 (0.86-1.92)
	Period until outpatient consultation (months)	0.49	1.23 (0.68-2.25)	0.75	1.08 (0.66-1.77)	0.89	0.95 (0.45-1.99)	0.94	0.99 (0.68-1.42)
	Duration of diabetes (years)	0.4	1.26 (0.74-2.15)	0.83	1.05 (0.69-1.60)	0.78	1.10 (0.57-2.09)	0.25	0.80 (0.55-1.17)
	HbA1c	0.77	0.89 (0.40-1.97)	0.15	0.61 (0.31-1.19)	0.96	0.97 (0.31-3.07)	0.04	0.60 (0.36-0.99)*
	Group II) Patient's reactions at a doctor's consultation
	Dependent variables	Scared		Feel down		Feel better that doctor listens
	Independent variables	p value	Adjusted odds ratio (95% CI)	p value	Adjusted odds ratio (95% CI)	p value	Adjusted odds ratio (95% CI)
	Sex	0.94	1.07 (0.21-5.44)	0.5	0.59 (0.12-2.81)	n.a
	Age	0.43	1.34 (0.66-2.72)	0.79	0.91 (0.47-1.77)	0.21	2.36 (0.61-9.10)
	Household income	0.89	1.03 (0.65-1.66)	0.6	0.88 (0.55-1.42)	0.65	0.85 (0.43-1.71)
	Period until outpatient consultation (months)	0.59	1.13 (0.71-1.80)	0.72	1.08 (0.70-1.68)	0.95	0.98 (0.49-1.96)
	Duration of diabetes (years)	0.78	0.93 (0.58-1.50)	0.39	1.22 (0.77-1.93)	0.15	0.51 (0.21-1.26)
	HbA1c	0.11	1.65 (0.89-3.05)	0.15	1.55 (0.85-2.82)	0.84	0.91 (0.35-2.37)
	Group III) Patient's negative attitudes
	Dependent variables	Things going wrong are my fault		Anxiety about diabetes		Can sleep well		Can focus on work or study
	Independent variables	p value	Adjusted odds ratio (95% CI)	p value	Adjusted odds ratio (95% CI)	p value	Adjusted odds ratio (95% CI)	p value	Adjusted odds ratio (95% CI)
	Sex	0.89	0.91 (0.27-3.08)	0.5	0.62 (0.16-2.50)	0.1	4.64 (0.76-28.22)	0.29	0.32 (0.04-2.60)
	Age	0.84	0.95 (0.58-1.55)	0.35	0.77 (0.43-1.35)	0.18	0.54 (0.22-1.33)	0.88	0.94 (0.42-2.10)
	Household income	0.21	1.26 (0.88-1.79)	0.2	0.79 (0.56-1.13)	0.71	1.13 (0.59-2.15)	0.16	1.61 (0.84-3.11)
	Period until outpatient consultation (months)	0.04	1.45 (1.02-2.06)*	0.83	0.96 (0.67-1.37)	0.53	0.84 (0.50-1.43)	0.34	0.78 (0.47-1.30)
	Duration of diabetes (years)	0.12	0.75 (0.52-1.07)	0.93	0.98 (0.67-1.44)	0.7	1.13 (0.61-2.11)	0.6	1.15 (0.68-1.96)
	HbA1c	0.45	0.84 (0.53-1.33)	0.45	0.83 (0.52-1.33)	0.93	0.96 (0.43-2.16)	0.02	0.39 (0.18-0.85)*
	Group IV) Tendency of seeking support
	Dependent variables	Undignified to ask others for help		Desire to discuss matters unrelated to DM		Asking people other than my regular health providers to listen to my stories		Concerned about how I appear to others
	Independent variables	p value	Adjusted odds ratio (95% CI)	p value	Adjusted odds ratio (95% CI)	p value	Adjusted odds ratio (95% CI)	p value	Adjusted odds ratio (95% CI)
	Sex	0.96	1.03 (0.32-3.29)	0.85	1.12 (0.34-3.70)	0.5	0.66 (0.20-2.21)	0.59	0.72 (0.23-2.32)
	Age	0.08	1.55 (0.96-2.50)	0.36	1.25 (0.78-2.03)	0.4	0.82 (0.51-1.31)	0.22	1.33 (0.84-2.12)
	Household income	0.23	1.22 (0.88-1.70)	0.95	1.01 (0.72-1.42)	0.97	0.99 (0.70-1.40)	0.93	0.99 (0.72-1.36)
	Period until outpatient consultation (months)	0.17	1.26 (0.91-1.74)	0.5	1.12 (0.80-1.57)	0.42	0.86 (0.60-1.24)	0.13	1.29 (0.93-1.78)
	Duration of diabetes (years)	0.17	0.78 (0.55-1.11)	0.14	0.76 (0.53-1.10)	0.32	0.83 (0.58-1.19)	0.1	0.75 (0.53-1.06)
	HbA1c	0.17	0.74 (0.48-1.14)	0.56	0.88 (0.56-1.37)	0.65	1.11 (0.71-1.72)	0.25	0.78 (0.51-1.19)
	Group V) Patient's reactions at the time of diagnosis
	Dependent variables	Do my best to comply with the treatment		Uneasy about the future		I knew it
	Independent variables	p value	Adjusted odds ratio (95% CI)	p value	Adjusted odds ratio (95% CI)	p value	Adjusted odds ratio (95% CI)
	Sex	0.13	0.17 (0.02-1.70)	0.69	0.78 (0.23-2.68)	0.02	0.12 (0.02-0.69)*
	Age	0.19	1.52 (0.81-2.86)	0.98	0.99 (0.61-1.61)	0.03	0.50 (0.27-0.92)*
	Household income	0.63	1.11 (0.72-1.71)	0.25	0.82 (0.59-1.15)	0.64	0.91 (0.62-1.35)
	Period until outpatient consultation (months)	0.23	0.79 (0.53-1.17)	0.35	0.85 (0.61-1.19)	0.72	0.93 (0.63-1.38)
	Duration of diabetes (years)	0.34	0.81 (0.52-1.25)	0.2	1.27 (0.88-1.84)	0.11	1.37 (0.93-2.02)
	HbA1c	0.54	0.84 (0.48-1.48)	0.44	1.18 (0.77-1.82)	0.28	0.76 (0.45-1.26)
	* p<0.05, n.a : no answer
	Each questionnaire item (dependent variable) was analyzed with sex, age, household income, period until outpatient consultation, duration of diabetes, and HbA1c as independent variables.
	Dependent variables are listed above the rows listing P values and adjusted odds ratios, and are listed side-by-side for each group separated in the factor analysis.

## Sheet: S4 Table 
	S4 Table. Relationship between patient's information-seeking behavior and patient's attitudes
	Group II) Patient's reactions at a doctor's consultation			Group V) Patient's reactions at the time of diagnosis
	Dependent variable	Information-seeking behavior		Dependent variable	Information-seeking behavior
	Independent variables	p value	Adjusted odds ratio (95% CI)	Independent variables	p value	Adjusted odds ratio (95% CI)
	Sex	0.31	0.41 (0.08-2.25)	Sex	0.37	0.48 (0.09-2.42)
	Age	0.31	1.36 (0.75-2.46)	Age	0.6	1.17 (0.66-2.08)
	Household income	0.28	1.27 (0.82-1.96)	Household income	0.34	1.22 (0.81-1.83)
	Period until outpatient consultation (months)	0.72	1.08 (0.71-1.64)	Period until outpatient consultation (months)	0.91	1.02 (0.70-1.49)
	Duration of diabetes (years)	0.33	0.82 (0.55-1.23)	Duration of diabetes (years)	0.2	0.78 (0.53-1.14)
	HbA1c	0.05	0.58 (0.34-0.99)	HbA1c	0.09	0.64 (0.38-1.06)
	Feel down	0.51	0.60 (0.13-2.72)	Do my best to comply with the treatment	0.86	1.14 (0.27-4.80)
	Sex	0.34	0.44 (0.08-2.33)	Sex	0.32	0.43 (0.08-2.22)
	Age	0.28	1.38 (0.77-2.49)	Age	0.28	1.40 (0.76-2.60)
	Household income	0.26	1.29 (0.83-1.98)	Household income	0.4	1.20 (0.79-1.82)
	Period until outpatient consultation (months)	0.7	1.09 (0.71-1.65)	Period until outpatient consultation (months)	0.72	0.93 (0.63-1.38)
	Duration of diabetes (years)	0.3	0.81 (0.54-1.21)	Duration of diabetes (years)	0.13	0.73 (0.48-1.10)
	HbA1c	0.05	0.58 (0.34-0.99)	HbA1c	0.08	0.64 (0.39-1.05)
	Scared	0.72	0.74 (0.15-3.71)	I knew it	0.37	1.87 (0.48-7.26)
	Sex	0.4	0.49 (0.10-2.58)	Sex	0.25	0.39 (0.08-1.94)
	Age	0.44	1.27 (0.69-2.33)	Age	0.55	1.19 (0.67-2.11)
	Household income	0.2	1.36 (0.85-2.15)	Household income	0.34	1.23 (0.81-1.86)
	Period until outpatient consultation (months)	0.64	1.11 (0.72-1.69)	Period until outpatient consultation (months)	0.82	0.96 (0.66-1.39)
	Duration of diabetes (years)	0.54	0.88 (0.58-1.33)	Duration of diabetes (years)	0.24	0.79 (0.54-1.17)
	HbA1c	0.03	0.53 (0.30-0.94)*	HbA1c	0.05	0.61 (0.37-1.01)
	Feel better that doctor listens	0.06	12.09 (0.95-154.12)	Uneasy about the future	0.92	0.94 (0.27-3.23)
	Group III) Patient's negative attitudes			Group IV) Tendency of seeking support
	Dependent variable	Information-seeking behavior		Dependent variable	Information-seeking behavior
	Independent variables	p value	Adjusted odds ratio (95% CI)	Independent variables	p value	Adjusted odds ratio (95% CI)
	Sex	0.19	0.31 (0.06-1.76)	Sex	0.26	0.38 (0.07-2.01)
	Age	0.42	1.29 (0.70-2.38)	Age	0.67	1.15 (0.62-2.14)
	Household income	0.53	1.15 (0.74-1.79)	Household income	0.57	1.14 (0.73-1.77)
	Period until outpatient consultation (months)	0.46	0.86 (0.57-1.30)	Period until outpatient consultation (months)	0.42	0.84 (0.55-1.28)
	Duration of diabetes (years)	0.43	0.84 (0.56-1.29)	Duration of diabetes (years)	0.31	0.81 (0.54-1.22)
	HbA1c	0.07	0.60 (0.34-1.03)	HbA1c	0.2	0.71 (0.42-1.20)
	Things going wrong are my fault	0.03	4.24 (1.13-15.87)*	Undignified to ask others for help	0.01	10.36 (1.95-54.99)*
	Sex	0.2	0.35 (0.07-1.72)	Sex	0.15	0.29 (0.06-1.55)
	Age	0.65	1.15 (0.63-2.09)	Age	0.63	1.16 (0.64-2.11)
	Household income	0.12	1.40 (0.91-2.16)	Household income	0.22	1.30 (0.86-1.98)
	Period until outpatient consultation (months)	0.95	0.99 (0.68-1.43)	Period until outpatient consultation (months)	0.71	0.93 (0.64-1.36)
	Duration of diabetes (years)	0.44	0.86 (0.57-1.27)	Duration of diabetes (years)	0.48	0.87 (0.59-1.29)
	HbA1c	0.06	0.62 (0.38-1.02)	HbA1c	0.05	0.58 (0.34-1.00)*
	Anxiety about diabetes	0.27	2.07 (0.58-7.46)	Desire to discuss matters unrelated to DM	0.05	5.43 (1.01-29.32)
	Sex	0.1	0.22 (0.04-1.31)	Sex	0.23	0.38 (0.08-1.85)
	Age	0.42	1.28 (0.70-2.33)	Age	0.43	1.26 (0.72-2.20)
	Household income	0.23	1.29 (0.85-1.97)	Household income	0.18	1.33 (0.88-2.02)
	Period until outpatient consultation (months)	0.86	0.97 (0.66-1.42)	Period until outpatient consultation (months)	1	1.00 (0.69-1.44)
	Duration of diabetes (years)	0.26	0.80 (0.54-1.19)	Duration of diabetes (years)	0.34	0.83 (0.56-1.22)
	HbA1c	0.05	0.59 (0.35-1.00)*	HbA1c	0.04	0.57 (0.34-0.97)*
	Can sleep well	0.12	4.68 (0.65-33.47)	Asking people other than my regular health providers to listen to my stories	0.14	3.05 (0.69-13.51)
	Sex	0.14	0.28 (0.05-1.54)	Sex	0.21	0.33 (0.06-1.83)
	Age	0.47	1.26 (0.67-2.35)	Age	0.82	1.08 (0.58-2.02)
	Household income	0.2	1.34 (0.85-2.12)	Household income	0.16	1.39 (0.88-2.20)
	Period until outpatient consultation (months)	0.45	0.86 (0.57-1.28)	Period until outpatient consultation (months)	0.47	0.86 (0.58-1.28)
	Duration of diabetes (years)	0.3	0.81 (0.54-1.21)	Duration of diabetes (years)	0.32	0.81 (0.54-1.23)
	HbA1c	0.03	0.53 (0.30-0.93)*	HbA1c	0.07	0.59 (0.33-1.03)
	Can focus on work or study	0.11	0.13 (0.01-1.60)	Concerned about how I appear to others	0.02	5.95 (1.35-26.23)*
	* p<0.05
	The dependent variable in each case in this table is information-seeking behavior.
	The independent variables, sex, age, household income, period until outpatient consultation, duration of diabetes, and HbA1c, were analyzed at each step together with the specified additional independent variable as shown in each line of the table.

## Sheet: S5 Table
	S5 Table. Relationship between patient's information-seeking behavior and patient's attitudes (Stratification at HbA1c 8%).
	Group II) Patient's reactions at a doctor's consultation			Group V) Patient's reactions at the time of diagnosis
	Dependent variable	Information-seeking behavior		Dependent variable	Information-seeking behavior
	Independent variables	p value	Adjusted odds ratio (95% CI)	Independent variables	p value	Adjusted odds ratio (95% CI)
	Sex	0.51	0.59 (0.12-2.83)	Sex	0.58	0.65 (0.15-2.94)
	Age	0.27	1.39 (0.78-2.47)	Age	0.54	1.19 (0.68-2.10)
	Household income	0.41	1.19 (0.79-1.79)	Household income	0.47	1.16 (0.78-1.71)
	Period until outpatient consultation (months)	0.89	1.03 (0.69-1.54)	Period until outpatient consultation (months)	0.98	1.01 (0.69-1.46)
	Duration of diabetes (years)	0.32	0.82 (0.55-1.22)	Duration of diabetes (years)	0.19	0.77 (0.53-1.13)
	HbA1c	0.21	0.46 (0.14-1.55)	HbA1c	0.32	0.55 (0.17-1.78)
	Feel down	0.38	0.52 (0.12-2.26)	Do my best to comply with the treatment	0.78	1.13 (0.30-5.02)
	Sex	0.59	0.66 (0.14-3.01)	Sex	0.5	0.59 (0.13-2.71)
	Age	0.23	1.42 (0.80-2.53)	Age	0.22	1.46 (0.80-2.67)
	Household income	0.36	1.21 (0.80-1.83)	Household income	0.54	1.14 (0.76-1.70)
	Period until outpatient consultation (months)	0.87	1.03 (0.69-1.54)	Period until outpatient consultation (months)	0.61	0.91 (0.62-1.33)
	Duration of diabetes (years)	0.27	0.80 (0.54-1.19)	Duration of diabetes (years)	0.12	0.72 (0.48-1.08)
	HbA1c	0.23	0.48 (0.14-1.60)	HbA1c	0.3	0.54 (0.17-1.73)
	Scared	0.6	0.65 (0.13-3.20)	I knew it	0.28	2.06 (0.55-7.76)
	Sex	0.7	0.74 (0.16-3.38)	Sex	0.43	0.55 (0.13-2.39)
	Age	0.4	1.29 (0.72-2.32)	Age	0.48	1.22 (0.70-2.13)
	Household income	0.29	1.27 (0.82-1.98)	Household income	0.47	1.16 (0.78-1.73)
	Period until outpatient consultation (months)	0.81	1.05 (0.70-1.59)	Period until outpatient consultation (months)	0.7	0.93 (0.65-1.34)
	Duration of diabetes (years)	0.54	0.88 (0.59-1.32)	Duration of diabetes (years)	0.21	0.78 (0.53-1.15)
	HbA1c	0.1	0.34 (0.09-1.23)	HbA1c	0.24	0.50 (0.15-1.59)
	Feel better that doctor listens	0.04	14.29 (1.13-180.35)*	Uneasy about the future	0.99	1.01 (0.30-3.42)
	Group III) Patient's negative attitudes			Group IV) Tendency of seeking support
	Dependent variable	Information-seeking behavior		Dependent variable	Information-seeking behavior
	Independent variables	p value	Adjusted odds ratio (95% CI)	Independent variables	p value	Adjusted odds ratio (95% CI)
	Sex	0.34	0.46 (0.10-2.22)	Sex	0.32	0.44 (0.09-2.21)
	Age	0.32	1.36 (0.75-2.46)	Age	0.63	1.17 (0.62-2.20)
	Household income	0.7	1.09 (0.71-1.66)	Household income	0.67	1.10 (0.71-1.70)
	Period until outpatient consultation (months)	0.35	0.82 (0.55-1.24)	Period until outpatient consultation (months)	0.36	0.82 (0.55-1.25)
	Duration of diabetes (years)	0.4	0.84 (0.55-1.27)	Duration of diabetes (years)	0.3	0.81 (0.54-1.21)
	HbA1c	0.25	0.47 (0.13-1.68)	HbA1c	0.5	0.64 (0.17-2.37)
	Things going wrong are my fault	0.02	4.61 (1.24-17.10)*	Undignified to ask others for help	<0.01	11.48 (2.18-60.45)*
	Sex	0.31	0.46 (0.10-2.06)	Sex	0.26	0.41 (0.09-1.91)
	Age	0.59	1.17 (0.65-2.11)	Age	0.55	1.20 (0.67-2.14)
	Household income	0.18	1.33 (0.88-2.01)	Household income	0.31	1.23 (0.82-1.84)
	Period until outpatient consultation (months)	0.84	0.96 (0.67-1.38)	Period until outpatient consultation (months)	0.62	0.91 (0.63-1.31)
	Duration of diabetes (years)	0.44	0.86 (0.58-1.27)	Duration of diabetes (years)	0.46	0.86 (0.58-1.28)
	HbA1c	0.19	0.46 (0.14-1.48)	HbA1c	0.16	0.42 (0.13-1.41)
	Anxiety about diabetes	0.18	2.37 (0.68-8.21)	Desire to discuss matters unrelated to DM	0.04	5.64 (1.08-29.53)*
	Sex	0.2	0.36 (0.07-1.74)	Sex	0.42	0.55 (0.13-2.39)
	Age	0.35	1.33 (0.73-2.42)	Age	0.36	1.29 (0.75-2.23)
	Household income	0.36	1.21 (0.81-1.81)	Household income	0.29	1.24 (0.83-1.84)
	Period until outpatient consultation (months)	0.73	0.94 (0.64-1.36)	Period until outpatient consultation (months)	0.92	0.98 (0.68-1.41)
	Duration of diabetes (years)	0.26	0.80 (0.54-1.18)	Duration of diabetes (years)	0.3	0.82 (0.56-1.20)
	HbA1c	0.36	0.57 (0.17-1.88)	HbA1c	0.21	0.48 (0.15-1.53)
	Can sleep well	0.18	3.65 (0.55-24.49)	Asking people other than my regular health providers to listen to my stories	0.18	2.67 (0.63-11.23)
	Sex	0.26	0.41 (0.09-1.94)	Sex	0.36	0.48 (0.10-2.28)
	Age	0.42	1.29 (0.70-2.37)	Age	0.7	1.13 (0.61-2.09)
	Household income	0.32	1.24 (0.81-1.88)	Household income	0.26	1.28 (0.84-1.95)
	Period until outpatient consultation (months)	0.37	0.84 (0.56-1.24)	Period until outpatient consultation (months)	0.44	0.86 (0.58-1.27)
	Duration of diabetes (years)	0.32	0.82 (0.55-1.22)	Duration of diabetes (years)	0.36	0.83 (0.55-1.24)
	HbA1c	0.11	0.32 (0.08-1.28)	HbA1c	0.27	0.49 (0.14-1.74)
	Can focus on work or study	0.11	0.13 (0.01-1.59)	Concerned about how I appear to others	0.02	5.67 (1.39-23.18)*
	* p<0.05
	The dependent variable in each case in this table is information-seeking behavior.
	The independent variables, sex, age, household income, period until outpatient consultation, duration of diabetes, and HbA1c, were analyzed at each step together with the specified additional independent variable as shown in each line of the table.

## Sheet: S6 Table 
	S6 Table. Relationship between "concerned about how I appear to others" and patient's other attitudes
	Group I) Tendency of patient's information seeking			Group III) Patient's negative attitudes
	Dependent variable	Concerned about how I appear to others		Dependent variable	Concerned about how I appear to others
	Independent variables	p value	Adjusted odds ratio (95% CI)	Independent variables	p value	Adjusted odds ratio (95% CI)
	Sex	0.71	0.78 (0.22-2.80)	Sex	0.72	0.80 (0.23-2.79)
	Age	0.15	1.44 (0.88-2.34)	Age	0.13	1.47 (0.89-2.43)
	Household income	0.48	0.89 (0.63-1.24)	Household income	0.75	0.95 (0.67-1.33)
	Period until outpatient consultation (months)	0.17	1.28 (0.90-1.83)	Period until outpatient consultation (months)	0.41	1.16 (0.82-1.64)
	Duration of diabetes (years)	0.07	0.71 (0.49-1.03)	Duration of diabetes (years)	0.17	0.76 (0.52-1.12)
	HbA1c	0.18	0.73 (0.46-1.15)	HbA1c	0.52	0.86 (0.53-1.37)
	Want to know about diabetic complications; motivation		n.a	Things going wrong are my fault	0.01	4.05 (1.35-12.12)*
	Sex	0.28	0.48 (0.13-1.81)	Sex	0.6	0.71 (0.19-2.60)
	Age	0.14	1.47 (0.88-2.44)	Age	0.11	1.54 (0.90-2.64)
	Household income	0.97	0.99 (0.70-1.41)	Household income	0.87	1.03 (0.73-1.46)
	Period until outpatient consultation (months)	0.29	1.21 (0.85-1.72)	Period until outpatient consultation (months)	0.1	1.35 (0.95-1.93)
	Duration of diabetes (years)	0.11	0.74 (0.51-1.07)	Duration of diabetes (years)	0.13	0.73 (0.48-1.10)
	HbA1c	0.23	0.75 (0.48-1.19)	HbA1c	0.33	0.80 (0.50-1.26)
	Want to read documentation about complications; motivation	0.09	4.66 (0.77-28.25)	Anxiety about diabetes	0.02	4.23 (1.22-14.7)*
	Sex	0.23	0.45 (0.12-1.64)	Sex	0.33	0.53 (0.15-1.91)
	Age	0.16	1.44 (0.87-2.38)	Age	0.22	1.37 (0.83-2.26)
	Household income	0.78	1.05 (0.75-1.47)	Household income	0.72	1.06 (0.76-1.49)
	Period until outpatient consultation (months)	0.29	1.21 (0.85-1.71)	Period until outpatient consultation (months)	0.07	1.39 (0.97-1.99)
	Duration of diabetes (years)	0.13	0.76 (0.53-1.08)	Duration of diabetes (years)	0.34	0.84 (0.59-1.20)
	HbA1c	0.16	0.73 (0.47-1.14)	HbA1c	0.19	0.74 (0.47-1.16)
	Possibility of developing complications; comprehension	0.43	0.36 (0.03-4.65)	Can sleep well	0.53	0.56 (0.09-3.52)
	Sex	0.95	0.95 (0.28-3.31)	Sex	0.22	0.43 (0.11-1.63)
	Age	0.2	1.38 (0.84-2.28)	Age	0.09	1.59 (0.93-2.71)
	Household income	0.57	0.91 (0.64-1.27)	Household income	0.61	1.10 (0.77-1.56)
	Period until outpatient consultation (months)	0.14	1.30 (0.92-1.83)	Period until outpatient consultation (months)	0.13	1.34 (0.92-1.95)
	Duration of diabetes (years)	0.12	0.74 (0.51-1.08)	Duration of diabetes (years)	0.27	0.81 (0.55-1.18)
	HbA1c	0.52	0.86 (0.55-1.36)	HbA1c	0.08	0.63 (0.38-1.05)
	Information-seeking behavior	0.03	4.70 (1.21-18.20)*	Can focus on work or study	0.07	0.17 (0.03-1.19)
	Group II) Patient's reactions at a doctor's consultation			Group V) Patient's reactions at the time of diagnosis
	Dependent variable	Concerned about how I appear to others		Dependent variable	Concerned about how I appear to others
	Independent variables	p value	Adjusted odds ratio (95% CI)	Independent variables	p value	Adjusted odds ratio (95% CI)
	Sex	0.42	0.56 (0.14-2.27)	Sex	0.27	0.48 (0.13-1.77)
	Age	0.07	1.63 (0.97-2.74)	Age	0.14	1.45 (0.89-2.36)
	Household income	0.9	0.98 (0.69-1.39)	Household income	0.93	1.02 (0.73-1.42)
	Period until outpatient consultation (months)	0.04	1.52 (1.02-2.27)*	Period until outpatient consultation (months)	0.13	1.30 (0.92-1.85)
	Duration of diabetes (years)	0.16	0.76 (0.52-1.11)	Duration of diabetes (years)	0.2	0.79 (0.56-1.13)
	HbA1c	0.07	0.64 (0.39-1.04)	HbA1c	0.21	0.75 (0.48-1.18)
	Feel down	0.76	1.27 (0.29-5.61)	Do my best to comply with the treatment	0.45	1.68 (0.43-6.55)
	Sex	0.41	0.55 (0.13-2.28)	Sex	0.83	0.87 (0.25-2.99)
	Age	0.08	1.60 (0.95-2.70)	Age	0.23	1.36 (0.82-2.23)
	Household income	0.82	0.96 (0.68-1.36)	Household income	0.63	1.09 (0.77-1.53)
	Period until outpatient consultation (months)	0.05	1.51 (1.01-2.26)*	Period until outpatient consultation (months)	0.04	1.46 (1.01-2.10)*
	Duration of diabetes (years)	0.16	0.76 (0.51-1.11)	Duration of diabetes (years)	0.16	0.77 (0.53-1.11)
	HbA1c	0.06	0.62 (0.38-1.01)	HbA1c	0.21	0.75 (0.49-1.17)
	Scared	0.35	2.26 (0.41-12.46)	I knew it	0.39	1.66 (0.52-5.35)
	Sex	0.75	0.81 (0.22-2.96)	Sex	0.34	0.53 (0.15-1.94)
	Age	0.25	1.34 (0.82-2.21)	Age	0.08	1.58 (0.95-2.63)
	Household income	0.78	1.05 (0.74-1.50)	Household income	0.83	1.04 (0.74-1.47)
	Period until outpatient consultation (months)	0.04	1.52 (1.02-2.29)*	Period until outpatient consultation (months)	0.09	1.37 (0.96-1.98)
	Duration of diabetes (years)	0.3	0.82 (0.57-1.19)	Duration of diabetes (years)	0.11	0.74 (0.51-1.07)
	HbA1c	0.1	0.67 (0.42-1.07)	HbA1c	0.21	0.75 (0.48-1.17)
	Feel better that doctor listens		n.a	Uneasy about the future	0.46	1.50 (0.52-4.35)
	* p<0.05, n.a : no answer
	The dependent variable in each case in this table is "Concerned about how I appear to others".
	The independent variables, sex, age, household income, period until outpatient consultation, duration of diabetes, and HbA1c, were analyzed at each step together with the specified additional independent variable as shown in each line of the table.

## Sheet: S7 Table 
	S7 Table. Relationship between patient’s desire to discuss matters unrelated to DM and other attitudes
	Group I) Tendency of patient's information seeking			Group III) Patient's negative attitudes
	Dependent variable	Desire to discuss matters unrelated to DM		Dependent variable	Desire to discuss matters unrelated to DM
	Independent variables	p value	Adjusted odds ratio (95% CI)	Independent variables	p value	Adjusted odds ratio (95% CI)
	Sex	0.74	1.23 (0.36-4.15)	Sex	0.92	1.07 (0.30-3.79)
	Age	0.31	1.28 (0.79-2.07)	Age	0.42	1.24 (0.74-2.08)
	Household income	0.84	0.97 (0.68-1.37)	Household income	0.5	0.88 (0.61-1.27)
	Period until outpatient consultation (months)	0.56	1.11 (0.79-1.55)	Period until outpatient consultation (months)	0.88	1.03 (0.72-1.46)
	Duration of diabetes (years)	0.12	0.75 (0.52-1.08)	Duration of diabetes (years)	0.44	0.86 (0.58-1.27)
	HbA1c	0.58	0.88 (0.56-1.39)	HbA1c	0.44	0.82 (0.49-1.36)
	Want to know about diabetic complications; motivation	0.24	3.88 (0.41-36.46)	Things going wrong are my fault	0.02	4.90 (1.36-17.69)*
	Sex	0.73	0.80 (0.22-2.87)	Sex	0.35	1.90 (0.50-7.28)
	Age	0.27	1.33 (0.80-2.21)	Age	0.25	1.37 (0.80-2.35)
	Household income	0.86	1.03 (0.72-1.48)	Household income	0.83	1.04 (0.73-1.49)
	Period until outpatient consultation (months)	0.97	0.99 (0.69-1.42)	Period until outpatient consultation (months)	0.77	1.06 (0.73-1.53)
	Duration of diabetes (years)	0.23	0.80 (0.55-1.16)	Duration of diabetes (years)	0.06	0.66 (0.42-1.02)
	HbA1c	0.42	0.82 (0.51-1.32)	HbA1c	0.89	0.97 (0.61-1.54)
	Want to read documentation about complications; motivation	0.44	1.97 (0.35-11.04)	Anxiety about diabetes	0.16	2.65 (0.69-10.23)
	Sex	0.68	0.77 (0.22-2.74)	Sex	0.39	1.92 (0.43-8.57)
	Age	0.27	1.34 (0.80-2.26)	Age	0.81	1.07 (0.61-1.89)
	Household income	0.77	1.06 (0.74-1.51)	Household income	0.46	1.15 (0.79-1.68)
	Period until outpatient consultation (months)	0.97	0.99 (0.69-1.43)	Period until outpatient consultation (months)	0.78	1.06 (0.72-1.56)
	Duration of diabetes (years)	0.24	0.80 (0.55-1.16)	Duration of diabetes (years)	0.32	0.81 (0.54-1.23)
	HbA1c	0.36	0.80 (0.50-1.28)	HbA1c	0.63	0.89 (0.54-1.46)
	Possibility of developing complications; comprehension	0.66	1.74 (0.15-20.26)	Can sleep well	0.02	0.09 (0.01-0.65)*
	Sex	0.52	1.50 (0.44-5.14)	Sex	0.98	0.98 (0.23-4.19)
	Age	0.34	1.28 (0.77-2.11)	Age	0.2	1.50 (0.80-2.81)
	Household income	0.72	0.94 (0.66-1.34)	Household income	0.26	1.27 (0.84-1.92)
	Period until outpatient consultation (months)	0.54	1.12 (0.79-1.58)	Period until outpatient consultation (months)	0.99	1.00 (0.66-1.51)
	Duration of diabetes (years)	0.17	0.77 (0.53-1.12)	Duration of diabetes (years)	0.25	0.77 (0.49-1.20)
	HbA1c	0.91	0.97 (0.61-1.56)	HbA1c	0.12	0.60 (0.32-1.14)
	Information-seeking behavior	0.05	5.08 (1.00-25.89)	Can focus on work or study	<0.01	0.04 (0.01-0.33)*
	Group II) Patient's reactions at a doctor's consultation			Group V) Patient's reactions at the time of diagnosis
	Dependent variable	Desire to discuss matters unrelated to DM		Dependent variable	Desire to discuss matters unrelated to DM
	Independent variables	p value	Adjusted odds ratio (95% CI)	Independent variables	p value	Adjusted odds ratio (95% CI)
	Sex	0.77	1.22 (0.33-4.58)	Sex	0.52	1.53 (0.41-5.67)
	Age	0.41	1.24 (0.75-2.05)	Age	0.46	1.21 (0.73-1.98)
	Household income	0.94	1.02 (0.71-1.45)	Household income	0.93	1.02 (0.72-1.44)
	Period until outpatient consultation (months)	0.42	1.16 (0.81-1.66)	Period until outpatient consultation (months)	0.52	1.12 (0.79-1.59)
	Duration of diabetes (years)	0.15	0.76 (0.52-1.11)	Duration of diabetes (years)	0.1	0.73 (0.50-1.07)
	HbA1c	0.52	0.86 (0.54-1.36)	HbA1c	0.86	0.96 (0.61-1.52)
	Feel down	0.35	0.45 (0.08-2.40)	Do my best to comply with the treatment	0.54	1.59 (0.36-6.97)
	Sex	0.74	1.25 (0.34-4.66)	Sex	0.99	1.01 (0.29-3.52)
	Age	0.35	1.27 (0.77-2.12)	Age	0.55	1.16 (0.71-1.92)
	Household income	0.9	1.02 (0.72-1.45)	Household income	0.75	1.06 (0.74-1.51)
	Period until outpatient consultation (months)	0.42	1.16 (0.81-1.66)	Period until outpatient consultation (months)	0.34	1.19 (0.83-1.69)
	Duration of diabetes (years)	0.12	0.74 (0.51-1.08)	Duration of diabetes (years)	0.26	0.81 (0.55-1.17)
	HbA1c	0.54	0.87 (0.54-1.38)	HbA1c	0.44	0.84 (0.54-1.31)
	Scared	0.34	0.44 (0.08-2.40)	I knew it	0.46	0.65 (0.21-2.05)
	Sex	0.93	1.05 (0.30-3.65)	Sex	0.6	1.41 (0.39-5.05)
	Age	0.52	1.17 (0.72-1.92)	Age	0.32	1.29 (0.78-2.15)
	Household income	0.82	1.04 (0.73-1.48)	Household income	0.77	1.05 (0.74-1.51)
	Period until outpatient consultation (months)	0.31	1.20 (0.84-1.73)	Period until outpatient consultation (months)	0.61	1.10 (0.77-1.57)
	Duration of diabetes (years)	0.34	0.84 (0.58-1.21)	Duration of diabetes (years)	0.09	0.72 (0.49-1.06)
	HbA1c	0.35	0.80 (0.51-1.27)	HbA1c	0.66	0.91 (0.58-1.42)
	Feel better that doctor listens		n.a	Uneasy about the future	0.86	1.11 (0.38-3.24)
	* p<0.05, n.a : no answer
	The dependent variable in each case in this table is "Desire to discuss matters unrelated to DM".
	The independent variables, sex, age, household income, period until outpatient consultation, duration of diabetes, and HbA1c, were analyzed at each step together with the specified additional independent variable as shown in each line of the table.

## Sheet: S8 Table
	S8 Table. Examination of interactions between information-seeking behavior and attributive variables including an interactive item.
	Dependent variable	Information-seeking behavior
	Independent variables including interactive item	p value	Adjusted odds ratio (95% CI)
	Sex	0.32	0.43	(0.81-2.29)
	Age	0.79	1.09	(0.57-2.11)
	Household income	0.3	1.26	(0.81-1.97)
	Period until outpatient consultation (months)	0.74	0.94	(0.63-1.39)
	Duration of diabetes (years)	0.57	0.88	(0.58-1.35)
	HbA1c	0.17	0.69	(0.41-1.17)
	Undignified to ask others for help × Anxiety about diabetes	0.02	12.59	(1.49-106.07)*
	* p<0.05

## Sheet: S9 Table
	S9 Table. Examination of interactions between information-seeking behavior and attributive variables including an interactive item.
	Dependent variable	Information-seeking behavior
	Independent variables including interactive item	p value	Adjusted odds ratio (95% CI)
	Sex	0.33	0.43	(0.08-2.36)
	Age	0.93	1.03	(0.54-1.98)
	Household income	0.15	1.4	(0.89-2.20)
	Period until outpatient consultation (months)	0.45	0.86	(0.58-1.28)
	Duration of diabetes (years)	0.29	0.79	(0.52-1.22)
	HbA1c	0.08	0.61	(0.35-1.06)
	Concerned about how I appear to others × Anxiety about diabetes	0.02	6.42	(1.30-31.79)*
	* p<0.05

## Sheet: S10 Table 
	S10 Table. Relationship between patient's anxiety about diabetes and other attitudes
	Group I) Tendency of patient's information seeking			Group IV) Tendency of seeking support
	Dependent variable	Anxiety about diabetes		Dependent variable	Anxiety about diabetes
	Independent variables	p value	Adjusted odds ratio (95% CI)	Independent variables	p value	Adjusted odds ratio (95% CI)
	Sex	0.61	0.69 (0.17-2.82)	Sex	0.25	0.40 (0.09-1.91)
	Age	0.44	0.79 (0.44-1.42)	Age	0.3	0.72 (0.39-1.33)
	Household income	0.13	0.75 (0.52-1.09)	Household income	0.14	0.76 (0.53-1.10)
	Period until outpatient consultation (months)	0.77	0.95 (0.66-1.36)	Period until outpatient consultation (months)	0.71	0.93 (0.65-1.35)
	Duration of diabetes (years)	0.76	0.94 (0.63-1.40)	Duration of diabetes (years)	0.95	0.99 (0.66-1.48)
	HbA1c	0.47	0.84 (0.52-1.35)	HbA1c	0.24	0.74 (0.45-1.22)
	Want to know about diabetic complications; motivation	0.25	2.85 (0.49-16.64)	Asking people other than my regular health providers to listen to my stories	0.74	1.24 (0.35-4.39)
	Sex	0.62	0.67 (0.14-3.33)	Sex	0.44	0.57 (0.14-2.33)
	Age	0.55	0.82 (0.44-1.56)	Age	0.17	0.65 (0.35-1.20)
	Household income	0.08	0.70 (0.47-1.04)	Household income	0.16	0.76 (0.52-1.11)
	Period until outpatient consultation (months)	0.73	0.93 (0.64-1.37)	Period until outpatient consultation (months)	0.67	0.92 (0.64-1.33)
	Duration of diabetes (years)	0.73	0.93 (0.62-1.40)	Duration of diabetes (years)	0.7	1.08 (0.72-1.63)
	HbA1c	0.62	0.88 (0.53-1.46)	HbA1c	0.52	0.86 (0.53-1.38)
	Want to read documentation about complications; motivation	0.27	2.43 (0.50-11.72)	Undignified to ask others for help	0.08	2.91 (0.88-9.57)
	Sex	0.37	0.49 (0.10-2.37)	Sex	0.62	0.69 (0.16-2.30)
	Age	0.36	0.73 (0.38-1.42)	Age	0.18	0.66 (0.36-1.22)
	Household income	0.17	0.76 (0.52-1.12)	Household income	0.32	0.83 (0.57-1.20)
	Period until outpatient consultation (months)	0.7	0.93 (0.63-1.37)	Period until outpatient consultation (months)	0.52	0.88 (0.61-1.29)
	Duration of diabetes (years)	0.9	0.97 (0.64-1.47)	Duration of diabetes (years)	0.65	1.10 (0.73-1.66)
	HbA1c	0.5	0.85 (0.52-1.39)	HbA1c	0.54	0.86 (0.52-1.41)
	Possibility of developing complications; comprehension		n.a	Concerned about how I appear to others	0.03	3.95 (1.16-13.42)*
	Sex	0.6	0.68 (0.16-2.86)	Sex	0.44	0.57 (0.14-2.38)
	Age	0.25	0.71 (0.39-1.28)	Age	0.28	0.73 (0.41-1.30)
	Household income	0.17	0.77 (0.54-1.12)	Household income	0.2	0.79 (0.55-1.13)
	Period until outpatient consultation (months)	0.87	0.97 (0.68-1.39)	Period until outpatient consultation (months)	0.85	0.97 (0.67-1.38)
	Duration of diabetes (years)	0.88	1.03 (0.70-1.53)	Duration of diabetes (years)	0.83	1.04 (0.70-1.55)
	HbA1c	0.61	0.88 (0.55-1.43)	HbA1c	0.44	0.83 (0.52-1.33)
	Information-seeking behavior	0.25	2.06 (0.60-7.16)	Desire to discuss matters unrelated to DM	0.19	2.42 (0.65-9.01)
	Group II) Patient's reactions at a doctor's consultation			Group V) Patient's reactions at the time of diagnosis
	Dependent variable	Anxiety about diabetes		Dependent variable	Anxiety about diabetes
	Independent variables	p value	Adjusted odds ratio (95% CI)	Independent variables	p value	Adjusted odds ratio (95% CI)
	Sex	0.32	0.43 (0.08-2.28)	Sex	0.72	0.77 (0.18-3.26)
	Age	0.36	0.73 (0.38-1.42)	Age	0.23	0.70 (0.39-1.26)
	Household income	0.37	0.83 (0.55-1.24)	Household income	0.18	0.78 (0.54-1.12)
	Period until outpatient consultation (months)	0.54	1.15 (0.73-1.81)	Period until outpatient consultation (months)	0.9	0.98 (0.68-1.41)
	Duration of diabetes (years)	0.8	1.06 (0.69-1.62)	Duration of diabetes (years)	0.95	1.01 (0.69-1.49)
	HbA1c	0.07	0.60 (0.35-1.04)	HbA1c	0.37	0.80 (0.50-1.30)
	Feel down	0.18	4.66 (0.50-43.57)	Do my best to comply with the treatment	0.41	1.79 (0.45-7.05)
	Sex	0.23	0.37 (0.06-1.99)	Sex	0.86	0.88 (0.20-3.81)
	Age	0.24	0.66 (0.32-1.33)	Age	0.67	0.88 (0.48-1.61)
	Household income	0.28	0.79 (0.52-1.21)	Household income	0.31	0.82 (0.56-1.20)
	Period until outpatient consultation (months)	0.6	1.13 (0.72-1.78)	Period until outpatient consultation (months)	0.95	1.01 (0.68-1.51)
	Duration of diabetes (years)	0.69	1.09 (0.71-1.68)	Duration of diabetes (years)	0.71	0.92 (0.61-1.40)
	HbA1c	0.04	0.54 (0.30-0.98)*	HbA1c	0.49	0.85 (0.52-1.37)
	Scared		n.a	I knew it	0.13	2.64 (0.75-9.26)
	Sex	0.25	0.39 (0.08-1.94)	Sex	0.91	0.92 (0.20-4.14)
	Age	0.56	0.83 (0.44-1.55)	Age	0.21	0.64 (0.32-1.29)
	Household income	0.26	0.80 (0.54-1.18)	Household income	0.46	0.86 (0.57-1.30)
	Period until outpatient consultation (months)	0.53	1.16 (0.73-1.84)	Period until outpatient consultation (months)	0.53	1.15 (0.75-1.77)
	Duration of diabetes (years)	0.99	1.00 (0.66-1.51)	Duration of diabetes (years)	0.66	0.90 (0.58-1.41)
	HbA1c	0.1	0.64 (0.38-1.09)	HbA1c	0.22	0.72 (0.43-1.21)
	Feel better that doctor listens		n.a	Uneasy about the future	<0.01	7.02 (1.93-25.56)*
	* p<0.05, n.a : no answer
	The dependent variable in each case in this table is "Anxiety about diabetes".
	The independent variables, sex, age, household income, period until outpatient consultation, duration of diabetes, and HbA1c, were analyzed at each step together with the specified additional independent variable as shown in each line of the table.

[truncated: 4 more sheets: S11 Table , S1 Fig, S2 Fig, S3 Fig　]
